# Supplementary material for: Tongue Pressure Sensing Array Integrated with a System-on-Chip Embedded in a Mandibular Advancement Splint
Source: Micromachines (Basel). 2018 Jul 14;9(7):352. doi: 10.3390/mi9070352 (PMC6082261; doi:10.3390/mi9070352)
Supplement: Supplementary File 1 [file micromachines-09-00352-s001.zip]

Archive with 1 entries (1 files):
- micromachines-319857.avi
